# Supplementary material for: AGREEing on Clinical Practice Guidelines for Autism Spectrum Disorders in Children: A Systematic Review and Quality Assessment
Source: Children (Basel). 2022 Jul 14;9(7):1050. doi: 10.3390/children9071050 (PMC9323940; doi:10.3390/children9071050)
Supplement: Supplementary file 1 [file children-09-01050-s001.zip]

Archive with 1 entries (1 files):
- children-1783030-supplementary.pdf
